# Supplementary material for: Lipidomic Signature of Abdominal Aortic Aneurysm and Peripheral Artery Disease
Source: J Proteome Res. 2025 Sep 5;24(10):4865–74. doi: 10.1021/acs.jproteome.5c00293 (PMC12818829; doi:10.1021/acs.jproteome.5c00293)
Supplement: Supplementary file 1 [file pr5c00293_si_001.xlsx]

## Sheet: Title & Captions
	Lipidomic signature of abdominal aortic aneurysm and peripheral artery disease
	Helena Beatriz Ferreira1*, Tara van Merrienboer2,3,4, Inês M. S. Guerra1,5, Tânia Melo1,5, Kak Khee Yeung2,3,4, Venkat Ayyalasomayajula2,4, Fábio Trindade6, Rita Nogueira-Ferreira6, Adelino Leite-Moreira6,7, Laura Goracci8, Rita Ferreira1, M. Rosário Domingues1,5†, Marina Dias-Neto6,9† & VASCUL-AID Consortium
	1. Mass Spectrometry Center, LAQV-REQUIMTE, Department of Chemistry, University of Aveiro, Campus Universitário de Santiago, 3810-193 Aveiro, Portugal 2. Amsterdam University Medical Center, location University of Amsterdam, Surgery, Meibergdreef 9, 1105 AZ Amsterdam, The Netherlands 3. Amsterdam University Medical Center, location Vrije Universiteit Amsterdam, Physiology, De Boelelaan 1117, 1081…
	*Corresponding author: Helena Beatriz Ferreira E-mail address: helenabeatrizferreira@ua.pt
	Captions:
	Supplementary Table S1. Demographic and clinical characteristics of patients with abdominal aortic aneurysm (AAA) and peripheral artery disease (PAD).
	Supplementary Table S2. List of reagents and suppliers used in the study. All solvents were of high-performance liquid chromatography (HPLC) grade and were used without any additional purification.
	Supplementary Table S3. Content of the internal standard mixture added to the lipid extract for the lipidomic analysis by RP-LC-MS/MS.
	Supplementary Table S4. Lipid species identified in plasma samples of AAA, PAD and healthy controls by using C18-LC-MS/MS (mass error < 5 ppm).

## Sheet: Table S1
	Supplementary Table S1. Demographic and clinical characteristics of patients with abdominal aortic aneurysm (AAA) and peripheral artery disease (PAD).
	Characteristic Patient	Age during surgery (years)	Gender (M/F)	Previous vascular surgery	Type of AAA	Ruptured AAA	Size AAA (cm)	Diabetes	Ever smoked	Body mass index (BMI)	Glucose (mmol/L)	Renal dysfunction	eGFR (ml/min/1.73m2)	Lipid lowering medication (dose per day)	Antithrombotic agents (dose per day)	Antihypertensive agents (dose per day)	Antidiabetic medication
	AAA_1	70	M	No	Infrarenal	No	53	No	No	20.6	5.4	Yes	22	Atorvastatine 10 mg	-	-	-
	AAA_2	81	M	Yes	Infrarenal	No	64	No	No	28.04	NK	No	80	Simvastatine 10 mg	Clopidogrel 75 mg	Candesartan 1mg, Nifidepine 30 mg	-
	AAA_3	61	M	No	Infrarenal	No	51	No	Yes	25.5	NK	No	71	Rosuvastatine 10 mg	Clopidogrel 75 mg	Amlodipine 10 mg, Lisinopril 10 mg	-
	AAA_4	75	M	Yes	Juxtarenal	No	60	No	No	28.7	5.4	Yes	46	Atorvastatine 40 mg	Ascal 100 mg	Barnidipine 10 mg	-
	AAA_5	65	F	No	Suprarenal	No	67	No	No	32.24	8.5	No	86	Simvastatine 40mg	Clopidogrel 75 mg	2 x Nifedepine 20mg	-
	AAA_7	52	M	Yes	Juxtarenal	No	74.5	No	No	23.03	NK	No	NK	-	Clopidogrel 75 mg	Bisoprolol 5 mg	-
	AAA_11	78	M	Yes	Infrarenal	No	81	No	No	23.1	8.2	No	75	Rosuvastatine 5 mg, Simvastatine 10 mg	-	Furosemide 40 mg, Isosorbide Mononitrate 60 mg, Losartan 50 mg, Metoprolol 100 mg, Spironolacton 25 mg	Dapagliflozine because of the heart
	AAA_12	77	M	Yes	Infrarenal	No	103	No	No	24.87	8.6	No	62	Atorvastatine 40 mg	Ascal 80 mg	Candesartan tablet 8 mg, Isosorbide Mononitrate 25 mg	-
	AAA_13	82	M	Yes	Juxtarenal	No	62	No	No	27.2	7.5	No	50	Atorvastatine 20mg	Ascal 80 mg	Isosorbide Mononitrate 100 mg, Candesartan 16 mg, Amlodipine 5 mg, Metoprolol 75 mg	-
	AAA_14	82	M	Yes	Infrarenal	No	96	No	No	25.3	NK	No	67	Rosuvastatine 10 mg	Ascal 80 mg	Hydrochlorothiazide 12.5 mg, Candesartan 16 mg	-
	AAA_15	85	M	No	Infrarenal	No	62	No	No	24.2	NK	No	63	-	Ascal 80 mg	-	-
	PAD_1	51	M	Yes	-	-	-	No	Yes	30.1	7.8	No	>90	Ezetimibe 10 mg, Rosuvastatine 20 mg	Clopidogrel 75 mg	Atenolol 50 mg, Candesartan 8 mg	-
	PAD_2	63	F	No	-	-	-	No	Yes	24.54	6.5	No	>90	Atorvastatine 10 mg	Ascal 80 mg	-	-
	PAD_3	74	F	Yes	-	-	-	No	Yes	20.5	NK	No	66	Rosuvastatine 10 mg	Clopidogrel 75 mg	Candesartan 8 mg,	-
	PAD_7	70	M	Yes	-	-	-	No	Yes	19.9	5.0	No	>90	Atorvastatine 40 mg	Ascal 100 mg	Amlodipine 5mg	-
	PAD_8	73	F	Yes	-	-	-	No	No	26.7	9.0	No	88	-	Clopidogrel 75 mg	Metoprolol 20 mg	-
	CT_1	73	M	No	-	-	-	No	-	NK	-	-	-	NK	-	NK	-
	CT_2	60	M	No	-	-	-	No	-	NK	-	-	-	NK	-	NK	-
	CT_3	75	M	No	-	-	-	No	-	NK	-	-	-	NK	-	NK	-
	CT_4	67	M	No	-	-	-	No	-	NK	-	-	-	NK	-	NK	-
	CT_5	64	M	No	-	-	-	No	-	NK	-	-	-	NK	-	NK	-
	M/F: male/female; NK: not known

## Sheet: Table S2
	Supplementary Table S2. List of reagents and suppliers used in the study. All solvents were of high-performance liquid chromatography (HPLC) grade and were used without any additional purification.
				Reagent							Supplier
	Lipid extraction (BUME method)			Methanol (MeOH)							Fisher Scientific (United Kingdom)
				Butanol							CARLO ERBA Reagents (France)
				Ammonium formate							Sigma-Aldrich (USA)
	Internal standards of lipids for RP-LC-MS analysis			1,2-dimyristoyl-sn-glycero-3-phosphocholine (dMPC, PC 14:0/14:0)							Avanti® Polar Lipids, Inc (Alabaster, AI, EUA).
				1,2-diarachidoyl-sn-glycero-3-phosphocholine (PC 20:0/20:0)
				1,2-dimyristoyl-sn-glycero-3-phosphoethanolamine (dMPE, PE 14:0/14:0)
				1,2-dimyristoyl-sn-glycero-3-phospho-(10-rac-)glycerol (dMPG, PG 14:0/14:0)
				1,2-dimyristoyl-sn-glycero-3-phospho-L-serine (dMPS, PS 14:0/14:0)
				tetramyristoylcardiolipin (TMCL, CL 14:0/14:0/14:0/14:0)
				1,2-dipalmitoyl-sn-glycero-3-phosphatidylinositol (dPPI, PI 16:0/16:0)
				N-heptadecanoyl-D-erythro-sphingosylphosphorylcholine (SM d18:1/17:0)
				N-heptadecanoyl-D-erythro-sphingosine (Cer d18:1/17:0)
				1-nonadecanoyl-2-hydroxy-sn-glycero-3-phosphocholine (LPC 19:0)
				1,2-dimyristoyl-sn-glycero-3-phosphate (dMPA, PA 14:0/14:0)
	Solvents for LC-MS approach			Acetonitrile							Fisher Scientific (United Kingdom)
				MeOH
				Isopropanol
				Milli-Q water							Milli-Q Millipore system (Synergy®, Millipore Corporation, Billerica, MA, USA) filtered through a 0.22 mm filter
				Dichloromethane							Fisher Scientific (United Kingdom)
				Ammonium formate							Sigma-Aldrich (USA)
				Formic acid

## Sheet: Table S3
	Supplementary Table S3. Content of the internal standard mixture added to the lipid extract for the lipidomic analysis by RP-LC-MS/MS.
	Internal standard							Amount (μg)
	1,2-dimyristoyl-sn-glycero-3-phosphocholine (dMPC, PC 14:0/14:0)							0.04
	1,2-dimyristoyl-sn-glycero-3-phosphoethanolamine (dMPE, PE 14:0/14:0)							0.04
	1,2-dimyristoyl-sn-glycero-3-phospho-(10-rac-)glycerol (dMPG, PG 14:0/14:0)							0.024
	1,2-dimyristoyl-sn-glycero-3-phospho-L-serine (dMPS, PS 14:0/14:0)							0.08
	tetramyristoylcardiolipin (TMCL, CL 14:0/14:0/14:0/14:0)							0.16
	1,2-dipalmitoyl-sn-glycero-3-phosphatidylinositol (dPPI, PI 16:0/16:0)							0.08
	N-heptadecanoyl-D-erythro-sphingosylphosphorylcholine (SM d18:1/17:0)							0.04
	N-heptadecanoyl-D-erythro-sphingosine (Cer d18:1/17:0)							0.08
	1-nonadecanoyl-2-hydroxy-sn-glycero-3-phosphocholine (LPC 19:0)							0.04
	1,2-dimyristoyl-sn-glycero-3-phosphate (dMPA, PA 14:0/14:0)							0.16

## Sheet: Table S4
	Supplementary Table S4: Lipid species identified in plasma samples of AAA, PAD and healthy controls by using C18-LC-MS/MS (mass error < 5 ppm).
	Lipid species (C:N)	Theoretical m/z	Observed m/z	Error (ppm)	Fatty acyl chains (C:N)	Formula
	Polar Lipids
	Fatty acyl esters
	Acylcarnitines (CAR)
	Identified as [M+H]+ ions							NOTES:
	CAR 2:0	204.1230	204.1232	0.8	2:0	C9H17NO4		** Lipid species identified by retention time, mass accuracy and confirmation of polar head by MS/MS of [M+H]+ ions.
	CAR 8:0	288.2169	288.2168	0.3	8:0	C15H29NO4		* Lipid specied identified by retention time and mass accuracy.
	CAR 10:0	316.2482	316.2482	0.1	10:0	C17H33NO4		→ Lipid species are labelled as AAAA xx:i where:
	CAR 10:1	314.2326	314.2325	0.2	10:1	C17H31NO4			AAAA=lipid class abbreviation
	CAR 12:0	344.2795	344.2796	0.2	12:0	C19H37NO4			xx=number of carbon atoms in fatty acid(s)
	CAR 12:1	342.2639	342.2638	0.3	12:1	C19H35NO4			i=number of double bonds
	CAR 14:0	372.3108	372.3108	0.2	14:0	C21H41NO4		→ The 'O-' prefix is used for plasmanyl species to indicate the presence of an alkyl ether substituent.
	CAR 14:1	370.2952	370.2952	0.0	14:1	C21H39NO4		→ The 'P-' prefix is used for plasmenyl species to indicate the alk-1-enyl ether substituent.
	CAR 14:2	368.2795	368.2794	0.3	14:2	C21H37NO4
	CAR 16:0	400.3421	400.3421	0.1	16:0	C23H45NO4
	CAR 18:0	428.3734	428.3733	0.3	18:0	C25H49NO4
	CAR 18:1	426.3578	426.3576	0.4	18:1	C25H47NO4
	CAR 18:2	424.3421	424.3421	0.2	18:2	C25H45NO4
	Glycerophospholipids
	Phosphatidylcholines (PC)
	Identified as [M+H]+ ions
	PC 30:0	706.5381	706.5376	0.7	14:0/16:0	C38H76NO8P
	PC 30:3	700.4912	700.4884	4.0	**	C38H70NO8P
	PC 31:0	720.5538	720.5538	0.0	15:0/16:0	C39H78NO8P
	PC 31:1	718.5381	718.5400	2.6	**	C39H76NO8P
	PC 32:0	734.5694	734.5697	0.4	16:0/16:0	C40H80NO8P
	PC 32:1	732.5538	732.5535	0.4	14:0/18:1 and 16:0/16:1	C40H78NO8P
	PC 32:2	730.5381	730.5381	0.1	14:0/18:2 and 16:1/16:1	C40H76NO8P
	PC 32:3	728.5225	728.5212	1.7	**	C40H74NO8P
	PC 33:0	748.5851	748.5854	0.5	16:0/17:0	C41H82NO8P
	PC 33:1	746.5694	746.5698	0.5	15:0/18:1 and 16:0/17:1	C41H80NO8P
	PC 33:2	744.5538	744.5532	0.7	15:0/18:2	C41H78NO8P
	PC 34:1	760.5851	760.5857	0.8	16:0/18:1 and 16:1/18:0	C42H82NO8P
	PC 34:2	758.5694	758.5701	0.9	16:0/18:2 and 16:1/18:1	C42H80NO8P
	PC 34:3	756.5538	756.5538	0.1	14:0/20:3 and 16:0/18:3 and 16:1/18:2	C42H78NO8P
	PC 34:4	754.5381	754.5375	0.9	14:0/20:4	C42H76NO8P
	PC 35:1	774.6007	774.6016	1.1	16:0/19:1 and 17:0/18:1 and 17:1/18:0	C43H84NO8P
	PC 35:2	772.5851	772.5850	0.1	17:0/18:2 and 17:1/18:1	C43H82NO8P
	PC 35:3	770.5694	770.5689	0.7	**	C43H80NO8P
	PC 35:4	768.5538	768.5542	0.6	15:0/20:4	C43H78NO8P
	PC 36:1	788.6164	788.6167	0.3	16:0/20:1 and 18:0/18:1	C44H86NO8P
	PC 36:2	786.6007	786.6011	0.4	16:0/20:2 and 18:0/18:2 and 18:1/18:1	C44H84NO8P
	PC 36:3	784.5851	784.5847	0.4	16:0/20:3 and 18:0/18:3 and 18:1/18:2	C44H82NO8P
	PC 36:4	782.5694	782.5694	0.0	16:0/20:4 and 16:1/20:3 and 18:1/18:3 and 18:2/18:2	C44H80NO8P
	PC 36:5	780.5538	780.5539	0.2	16:0/20:5 and 16:1/20:4	C44H78NO8P
	PC 36:6	778.5381	778.5404	2.9	**	C44H76NO8P
	PC 37:2	800.6164	800.6167	0.4	18:1/19:1	C45H86NO8P
	PC 37:3	798.6007	798.5995	1.5	17:0/20:3	C45H84NO8P
	PC 37:4	796.5851	796.5837	1.8	17:0/20:4	C45H82NO8P
	PC 37:5	794.5694	794.5675	2.4	17:0/20:5	C45H80NO8P
	PC 37:6	792.5538	792.5535	0.3	**	C45H78NO8P
	PC 37:7	790.5381	790.5360	2.7	**	C45H76NO8P
	PC 38:1	816.6477	816.6468	1.1	18:0/20:1	C46H90NO8P
	PC 38:2	814.6320	814.6316	0.6	18:0/20:2 and 18:1/20:1 and 18:2/20:0	C46H88NO8P
	PC 38:3	812.6164	812.6162	0.3	18:0/20:3	C46H86NO8P
	PC 38:4	810.6007	810.6001	0.7	18:0/20:4 and 18:1/20:3	C46H84NO8P
	PC 38:5	808.5851	808.5838	1.6	16:0/22:5 and 18:0/20:5 and 18:1/20:4	C46H82NO8P
	PC 38:6	806.5694	806.5693	0.1	16:0/22:6 and 16:1/22:5 and 18:1/20:5 and 18:2/20:4	C46H80NO8P
	PC 38:7	804.5538	804.5539	0.1	16:1/22:6 and 18:2/20:5	C46H78NO8P
	PC 39:3	826.6320	826.6327	0.9	**	C47H88NO8P
	PC 39:5	822.6007	822.5985	2.7	**	C47H84NO8P
	PC 39:6	820.5851	820.5841	1.2	**	C47H82NO8P
	PC 39:7	818.5694	818.5657	4.5	**	C47H80NO8P
	PC 40:4	838.6320	838.6316	0.5	18:0/22:4	C48H88NO8P
	PC 40:5	836.6164	836.6145	2.3	18:0/22:5	C48H86NO8P
	PC 40:6	834.6007	834.6001	0.8	18:0/22:6	C48H84NO8P
	PC 40:7	832.5851	832.5837	1.7	18:1/22:6 and 20:3/20:4	C48H82NO8P
	PC 40:8	830.5694	830.5689	0.7	18:2/22:6 and 20:4/20:4	C48H80NO8P
	PC 42:3	868.6790	868.6792	0.2	**	C50H94NO8P
	PC 42:5	864.6477	864.6494	2.0	**	C50H90NO8P
	PC 42:7	860.6164	860.6161	0.3	**	C50H86NO8P
	PC 42:8	858.6007	858.6001	0.8	**	C50H84NO8P
	PC 42:10	854.5694	854.5682	1.4	**	C50H80NO8P
	PC O-30:0	692.5589	692.5584	0.6	O-16:0/14:0	C38H78NO7P
	PC O-32:1	718.5745	718.5737	1.2	O-16:0/16:1 and/or P-16:0/16:0	C40H80NO7P
	PC O-34:0	748.6215	748.6211	0.5	**	C42H86NO7P
	PC O-34:1	746.6058	746.6055	0.4	O-16:0/18:1 and O-18:1/16:0 and/or P-18:0/16:0	C42H84NO7P
	PC O-34:3	742.5745	742.5748	0.4	O-16:1/18:2 and/or P-16:0/18:2	C42H80NO7P
	PC O-34:4	740.5589	740.5556	4.4	**	C42H78NO7P
	PC O-36:4	768.5902	768.5896	0.7	O-16:0/20:4 and O-18:2/18:2 and/or P-16:0/20:3	C44H82NO7P
	PC O-36:5	766.5745	766.5745	0.0	O-16:1/20:4 and/or P-16:0/20:4	C44H80NO7P
	PC O-38:4	796.6215	796.6213	0.3	O-16:0/22:4 and O-18:0/20:4 and/or P-18:0/20:3	C46H86NO7P
	PC O-38:5	794.6058	794.6050	1.0	O-16:0/22:5 and O-18:1/20:4 and/or P-18:0/20:4	C46H84NO7P
	PC O-38:6	792.5902	792.5893	1.2	O-16:0/22:6 and/or P-18:0/20:5	C46H82NO7P
	PC O-40:4	824.6528	824.6517	1.4	O-18:0/22:4 and O-20:0/20:4	C48H90NO7P
	PC O-40:5	822.6371	822.6362	1.1	O-18:0/22:5 and O-20:1_20:4 and/or P-20:0_20:4 and P-18:0_22:4	C48H88NO7P
	PC O-40:6	820.6215	820.6200	1.8	O-18:0/22:6 and P-20:0/20:5	C48H86NO7P
	PC O-42:3	854.6997	854.6984	1.6	**	C50H96NO7P
	PC O-42:6	848.6528	848.6528	0.1	**	C50H90NO7P
	PC O-44:4	880.7154	880.7173	2.2	**	C52H98NO7P
	PC O-44:5	878.6997	878.6988	1.0	O-24:1/20:4	C52H96NO7P
	PC P-35:2	756.5902	756.5898	0.4	**	C43H82NO7P
	PC P-36:5	764.5589	764.5583	0.8	P-16:0/20:5	C44H78NO7P
	PC P-38:6	790.5745	790.5733	1.5	P-16:0/22:6	C46H80NO7P
	PC P-40:6	818.6058	818.6044	1.8	P-18:0/22:6	C48H84NO7P
	PC P-42:4	850.6684	850.6680	0.5	P-22:0/20:4	C50H92NO7P
	PC P-42:6	846.6371	846.6361	1.2	**	C50H88NO7P
	Lyso-phosphatidylcholines (LPC)
	Identified as [M+H]+ ions
	LPC 14:0	468.3085	468.3086	0.3	14.0	C22H46NO7P
	LPC 15:0	482.3241	482.3245	0.7	15:0	C23H48NO7P
	LPC 16:0	496.3398	496.3403	1.0	16:0	C24H50NO7P
	LPC 16:1	494.3241	494.3243	0.4	16:1	C24H48NO7P
	LPC 17:0	510.3554	510.3558	0.8	17:0	C25H52NO7P
	LPC 17:1	508.3398	508.3400	0.5	**	C25H50NO7P
	LPC 18:0	524.3711	524.3716	1.1	18:0	C26H54NO7P
	LPC 18:1	522.3554	522.3557	0.5	18:1	C26H52NO7P
	LPC 18:2	520.3398	520.3404	1.1	18:2	C26H50NO7P
	LPC 18:3	518.3241	518.3245	0.8	18:3	C26H48NO7P
	LPC 20:0	552.4024	552.4034	1.9	**	C28H58NO7P
	LPC 20:1	550.3867	550.3873	1.1	**	C28H56NO7P
	LPC 20:2	548.3711	548.3717	1.2	**	C28H54NO7P
	LPC 20:4	544.3398	544.3402	0.7	20:4	C28H50NO7P
	LPC 20:5	542.3241	542.3245	0.6	20:5	C28H48NO7P
	LPC 22:4	572.3711	572.3719	1.4	**	C30H54NO7P
	LPC 22:5	570.3554	570.3559	0.8	22:5	C30H52NO7P
	LPC 22:6	568.3398	568.3401	0.6	22:6	C30H50NO7P
	LPC O-16:0	482.3605	482.3603	0.4	O-16:0	C24H52NO6P
	LPC O-16:1	480.3449	480.3451	0.5	O-16:1 or P-16:0	C24H50NO6P
	Phosphatidylethanolamines (PE)
	Identified as [M-H]-ions
	PE 28:0	634.4453	634.4453	0.0	14:0/14:0	C33H66NO8P
	PE 34:1	716.5236	716.5226	1.4	16:0/18:1	C39H76NO8P
	PE 34:2	714.5079	714.5060	2.7	16:0/18:2	C39H74NO8P
	PE 36:1	744.5549	744.5546	0.4	18:0/18:1 and 16:0/20:1	C41H80NO8P
	PE 36:2	742.5392	742.5387	0.7	18:0/18:2	C41H78NO8P
	PE 36:3	740.5236	740.5232	0.5	18:1/18:2	C41H76NO8P
	PE 36:4	738.5079	738.5073	0.9	16:0/20:4	C41H74NO8P
	PE 36:5	736.4923	736.4908	2.0	16:0/20:5	C41H72NO8P
	PE 38:3	768.5549	768.5548	0.1	18:0/20:3	C43H80NO8P
	PE 38:4	766.5392	766.5389	0.5	18:0/20:4	C43H78NO8P
	PE 38:5	764.5236	764.5198	5.0	18:1/20:4 and 18:0/20:5	C43H76NO8P
	PE 40:4	794.5705	794.5719	1.7	18:0/22:4 and 18:2/22:2	C45H82NO8P
	PE 40:6	790.5392	790.5370	2.8	18:0/22:6	C45H78NO8P
	PE O-40:6	776.5600	776.5592	0.9	O-18:0/22:6	C45H80NO7P
	PE P-34:1	700.5287	700.5290	0.5	P-16:0/18:1	C39H76NO7P
	PE P-36:1	728.5600	728.5595	0.7	P-18:0/18:1	C41H80NO7P
	PE P-36:4	722.5130	722.5125	0.7	P-16:0/20:4	C41H74NO7P
	PE P-36:5	720.4974	720.4970	0.4	P-16:0/20:5	C41H72NO7P
	PE P-38:3	752.5600	752.5597	0.3	P-18:0/20:3	C43H80NO7P
	PE P-38:4	750.5443	750.5436	0.9	P-18:0/20:4	C43H78NO7P
	PE P-38:5	748.5287	748.5280	0.9	P-18:1/20:4	C43H76NO7P
	PE P-40:4	778.5756	778.5769	1.7	P-18:0/22:4 and P-20:0/20:4	C45H82NO7P
	PE P-40:6	774.5443	774.5439	0.5	P-18:0/22:6	C45H78NO7P
	PE P-40:7	772.5287	772.5282	0.6	P-18:1/22:6	C45H76NO7P
	Lyso-phosphatidylethanolamines (LPE)
	Identified as [M-H]-ions
	LPE 16:0	452.2783	452.2781	0.3	16:0	C21H44NO7P
	LPE 18:0	480.3096	480.3098	0.4	**	C23H48NO7P
	LPE 18:1	478.2939	478.2937	0.5	18:1	C23H46NO7P
	LPE 18:2	476.2783	476.2780	0.6	18:2	C23H44NO7P
	LPE 22:6	524.2783	524.2780	0.6	22:6	C27H44NO7P
	LPE P-16:0	436.2833	436.2832	0.3	P-16:0	C21H44NO6P
	Phosphatidylinositol (PI)
	Identified as [M-H]- ions
	PI 32:1	807.5029	807.5034	0.6	16:0/16:1	C41H77O13P
	PI 34:1	835.5342	835.5332	1.2	16:0/18:1 and 16:1/18:0	C43H81O13P
	PI 36:1	863.5655	863.5637	2.1	18:0/18:1	C45H85O13P
	PI 36:2	861.5499	861.5484	1.6	18:1/18:1	C45H83O13P
	PI 36:4	857.5186	857.5183	0.3	16:0/20:4	C45H79O13P
	PI 37:4	871.5342	871.5338	0.4	17:0/20:4	C46H81O13P
	PI 38:3	887.5655	887.5640	1.7	18:0/20:3	C47H85O13P
	PI 38:5	883.5342	883.5341	0.2	18:1/20:4	C47H81O13P
	PI 38:6	881.5186	881.5187	0.2	16:0/22:6	C47H79O13P
	PI 40:4	913.5812	913.5799	1.3	18:0/22:4	C49H87O13P
	PI 40:6	909.5499	909.5497	0.1	18:0/22:6	C49H83O13P
	Lyso-phosphatidylinositol (LPI)
	Identified as [M-H]- ions
	LPI 20:4	619.2889	619.2886	0.4	20:4	C29H49O12P
	Phosphatidylserines (PS)
	Identified as [M-H]- ions
	PS 30:3	700.4195	700.4168	3.9	*	C36H64NO10P
	PS 35:0	776.5447	776.5442	0.6	*	C41H80NO10P
	PS 35:1	774.5291	774.5286	0.6	*	C41H78NO10P
	PS 36:0	790.5604	790.5620	2.1	*	C42H82NO10P
	PS 36:1	788.5447	788.5436	1.4	18:0/18:1	C42H80NO10P
	PS 37:1	802.5604	802.5601	0.4	*	C43H82NO10P
	PS 37:2	800.5447	800.5441	0.8	*	C43H80NO10P
	PS 38:3	812.5447	812.5423	3.0	*	C44H80NO10P
	PS 38:4	810.5291	810.5261	3.6	*	C44H78NO10P
	PS 39:4	824.5447	824.5446	0.1	*	C45H80NO10P
	PS 40:6	834.5291	834.5257	4.0	*	C46H78NO10P
	PS 40:8	830.4978	830.4943	4.2	*	C46H74NO10P
	PS 41:4	852.5760	852.5743	2.0	20:4/21:0	C47H84NO10P
	PS 41:5	850.5604	850.5594	1.2	*	C47H82NO10P
	PS 43:6	876.5760	876.5749	1.3	*	C49H84NO10P
	PS P-38:4	794.5341	794.5353	1.4	*	C44H78NO9P
	Sphingolipids
	Sphingoid bases
	Identified as [M+H]+
	C16 Sphinganine	274.2741	274.2738	0.8	16:0;O2	C16H35NO2
	C16 Sphingosine	272.2584	272.2583	0.5	16:1;O2	C16H33NO2
	Ceramides (Cer)
	Identified as [M+H]+
	Cer 32:0;O3	528.4986	528.4989	0.5	18:0;O3/14:0	C32H65NO4
	Cer 34:0;O3	556.5299	556.5304	0.9	18:0;O3/16:0	C34H69NO4
	Cer 34:1;O2	538.5194	538.5193	0.2	18:1;O2/16:0	C34H67NO3
	Cer 36:0;O2	568.5663	568.5667	0.7	18:0;O2/18:0 and 20:0;O2/16:0	C36H73NO3
	Cer 36:0;O3	584.5612	584.5610	0.4	18:0;O3/18:0	C36H73NO4
	Cer 36:0;O4	600.5562	600.5566	0.7	20:0;O3/16:0;O	C36H73NO5
	Cer 36:1;O2	566.5507	566.5511	0.8	18:1;O2/18:0	C36H71NO3
	Cer 37:1;O2	580.5663	580.5663	0.1	18:1;O2/19:0	C37H73NO3
	Cer 38:0;O4	628.5875	628.5870	0.8	20:0;O3/18:0;O	C38H77NO5
	Cer 38:1;O2	594.5820	594.5826	1.0	16:1;O2/22:0 and 18:1;O2/20:0 and 14:1;O2/24:0	C38H75NO3
	Cer 39:1;O2	608.5976	608.5986	1.5	16:1;O2/23:0 and 18:1;O2/21:0	C39H77NO3
	Cer 40:1;O2	622.6133	622.6140	1.1	16:1;O2/24:0 and 18:1;O2/22:0	C40H79NO3
	Cer 40:2;O2	620.5976	620.5979	0.5	16:2;O2/24:0	C40H77NO3
	Cer 41:0;O2	638.6446	638.6453	1.1	18:0;O2/23:0	C41H83NO3
	Cer 41:2;O2	634.6133	634.6137	0.7	18:2;O2/23:0	C41H79NO3
	Cer 42:0;O2	652.6602	652.6608	0.9	18:0;O2/24:0	C42H85NO3
	Cer 42:0;O3	668.6551	668.6563	1.8	*	C42H85NO4
	Cer 42:1;O2	650.6446	650.6453	1.1	18:1;O2/24:0	C42H83NO3
	Cer 42:2;O2	648.6289	648.6298	1.4	18:1;O2/24:1	C42H81NO3
	Cer 44:1;O2	678.6759	678.6774	2.2	18:1;O2/26:0	C44H87NO3
	Cer 46:0;O3	724.7177	724.7193	2.2	*	C46H93NO4
	Hesoxylceramides (HexnCer)
	Identified as [M+H]+ ions
	HexCer 34:1;O2	700.5722	700.5724	0.3	18:1;O2/16:0	C40H77NO8
	HexCer 38:1;O2	756.6348	756.6369	2.7	16:1;O2/22:0 and 18:1;O2/20:0	C44H85NO8
	HexCer 40:1;O2	784.6661	784.6667	0.7	18:1;O2/22:0	C46H89NO8
	HexCer 42:1;O2	812.6974	812.6993	2.4	18:1;O2/24:0	C48H93NO8
	Hex2Cer 32:1;O2	834.5937	834.5929	1.0	18:1;O2/14:0	C44H83NO13
	Hex2Cer 34:1;O2	862.6250	862.6247	0.4	18:1;O2/16:0	C46H87NO13
	Hex2Cer 42:1;O2	974.7502	974.7507	0.5	18:1;O2/24:0	C54H103NO13
	Hex2Cer 42:2;O2	972.7346	972.7346	0.0	18:1;O2/24:1	C54H101NO13
	GM3 34:1;O2	1151.7059	1151.7053	0.5	18:1;O2/16:0	C57H104N2O21
	GM3 36:1;O2	1179.7372	1179.7356	1.3	18:1;O2/18:0	C59H108N2O21
	GM3 42:2;O2	1261.8154	1261.8133	1.7	18:1;O2/24:1	C65H118N2O21
	GM3 40:1;O2	1235.7998	1235.7973	2.0	18:1;O2/22:0	C63H116N2O21
	Sphingomyelines (SM)
	Identified as [M+H]+ ions
	SM 30:1;O2	647.5123	647.5119	0.6	**	C35H71N2O6P
	SM 32:1;O2	675.5436	675.5450	2.1	**	C37H75N2O6P
	SM 32:2;O2	673.5279	673.5296	2.5	**	C37H73N2O6P
	SM 33:1;O2	689.5592	689.5588	0.5	**	C38H77N2O6P
	SM 34:1;O2	703.5749	703.5746	0.4	**	C39H79N2O6P
	SM 34:1;O3	719.5698	719.5690	1.1	**	C39H79N2O7P
	SM 34:2;O2	701.5592	701.5581	1.6	**	C39H77N2O6P
	SM 36:1;O2	731.6062	731.6064	0.3	**	C41H83N2O6P
	SM 36:2;O2	729.5905	729.5901	0.6	**	C41H81N2O6P
	SM 36:3;O2	727.5749	727.5747	0.2	**	C41H79N2O6P
	SM 37:1;O2	745.6218	745.6232	1.9	**	C42H85N2O6P
	SM 38:1;O2	759.6375	759.6371	0.5	**	C43H87N2O6P
	SM 38:2;O2	757.6218	757.6228	1.4	**	C43H85N2O6P
	SM 39:2;O2	771.6375	771.6395	2.6	**	C44H87N2O6P
	SM 40:1;O2	787.6688	787.6689	0.2	**	C45H91N2O6P
	SM 40:2;O2	785.6531	785.6542	1.4	**	C45H89N2O6P
	SM 40:3;O2	783.6375	783.6344	3.9	**	C45H87N2O6P
	SM 41:1;O2	801.6844	801.6846	0.3	**	C46H93N2O6P
	SM 41:2;O2	799.6688	799.6695	1.0	**	C46H91N2O6P
	SM 42:1;O2	815.7001	815.6993	0.9	**	C47H95N2O6P
	SM 42:2;O2	813.6844	813.6847	0.4	**	C47H93N2O6P
	SM 42:3;O2	811.6688	811.6685	0.3	**	C47H91N2O6P
	SM 43:2;O2	827.7001	827.7007	0.7	**	C48H95N2O6P
	Sterol lipids
	Cholesteryl esthers (CE)
	Identified as [M+NH4]+ ions
	CE 16:0	642.6184	642.6186	0.4	16:0	C43H76O2
	CE 18:1	668.6340	668.6343	0.5	18:1	C45H78O2
	CE 18:2	666.6184	666.6181	0.3	18:2	C45H76O2
	CE 18:3	664.6027	664.6027	0.1	18:3	C45H74O2
	CE 20:3	692.6340	692.6337	0.5	20:3	C47H78O2
	CE 20:4	690.6184	690.6181	0.3	20:4	C47H76O2
	CE 20:5	688.6027	688.6022	0.8	20:5	C47H74O2
	CE 22:6	714.6184	714.6178	0.7	22:6	C49H76O2
	Neutral Glycerolipids
	Diacylglycerides (DG)
	Identified as [M+NH4]+ ions
	DG 32:0	586.5405	586.5405	0.1	16:0/16:0	C35H68O5
	DG 34:0	614.5718	614.5721	0.5	16:0/18:0	C37H72O5
	DG 34:1	612.5562	612.5566	0.7	16:0/18:1	C37H70O5
	DG 34:2	610.5405	610.5414	1.5	16:1/18:1	C37H68O5
	DG 36:1	640.5875	640.5877	0.4	18:0/18:1	C39H74O5
	DG 36:2	638.5718	638.5727	1.3	18:1/18:1	C39H72O5
	DG 36:3	636.5562	636.5569	1.1	18:1/18:2	C39H70O5
	DG 36:4	634.5405	634.5395	1.6	18:2/18:2	C39H68O5
	DG 38:4	662.5718	662.5716	0.4	18:1/20:3	C41H72O5
	DG 38:5	660.5562	660.5570	1.2	18:1/20:4	C41H70O5
	DG 40:6	686.5718	686.5729	1.6	18:1/22:5	C43H72O5
	DG 40:7	684.5562	684.5555	0.9	18:1/22:6	C43H70O5
	Triacylglycerides (TG)
	Identified as [M+NH4]+ ions
	TG 38:0	684.6137	684.6135	0.2	12:0/12:0/14:0	C41H78O6
	TG 39:0	698.6293	698.6289	0.5	12:0/12:0/15:0	C42H80O6
	TG 40:0	712.6450	712.6451	0.1	12:0/12:0/16:0 and 12:0/14:0/14:0	C43H82O6
	TG 40:1	710.6293	710.6292	0.2	8:0/14:0/18:1 and 10:0/12:0/18:1	C43H80O6
	TG 41:0	726.6606	726.6609	0.4	12:0/12:0/17:0 and 12:0/13:0/16:0 and 12:0/14:0/15:0	C44H84O6
	TG 41:1	724.6450	724.6442	1.0	12:0/12:0/17:1 and 12:0/13:1/16:0	C44H82O6
	TG 42:0	740.6763	740.6758	0.6	12:0/12:0/18:0 and 12:0/14:0/16:0 and 14:0/14:0/14:0	C45H86O6
	TG 42:1	738.6606	738.6605	0.2	12:0/12:0/18:1 and 12:0/14:0/16:1 and 12:0/14:1/16:0	C45H84O6
	TG 42:2	736.6450	736.6449	0.0	12:0/12:0/18:2 and 12:0/14:1/16:1	C45H82O6
	TG 43:0	754.6919	754.6917	0.3	12:0/12:0/19:0 and 12:0/14:0/17:0 and 12:0/15:0/16:0	C46H88O6
	TG 43:1	752.6763	752.6761	0.2	12:0/12:0/19:1 and 12:0/13:0/18:1 and 12:0/14:0/17:1	C46H86O6
	TG 44:0	768.7076	768.7090	1.8	12:0/14:0/18:0 and 12:0/16:0/16:0 and 14:0/14:0/16:0	C47H90O6
	TG 44:1	766.6919	766.6915	0.5	8:0/18:0/18:1 and 10:0/16:0/18:1 and 10:0/16:1/18:0 and 12:0/14:0/18:1 and 12:0/14:1/18:0 and 12:1/14:0/18:0 and 12:0/16:0/16:1 and 12:1/16:0/16:0 and 14:0/14:0/16:1 and 14:0/14:1/16:0	C47H88O6
	TG 44:2	764.6763	764.6764	0.2	8:0/18:0/18:2 and 8:0/18:1/18:1 and 10:0/16:0/18:2 and 10:0/16:1/18:1 and 10:1/16:0/18:1 and 10:1/16:1/18:0 and 12:0/14:0/18:2 and 12:0/14:1/18:1 and 12:1/14:0/18:1 and 12:1/14:1/18:0 and 14:0/14:1/16:1 and14:1/14:1/16:0	C47H86O6
	TG 44:3	762.6606	762.6597	1.1	12:0/14:1/18:2	C47H84O6
	TG 45:0	782.7232	782.7234	0.2	12:0/14:0/19:0 and 12:0/15:0/18:0 and 12:0/16:0/17:0 and 13:0/14:0/18:0 and 13:0/15:0/17:0 and 13:0/16:0/16:0 and 14:0/14:0/17:0 and 14:0/15:0/16:0 and 15:0/15:0/15:0	C48H92O6
	TG 45:1	780.7076	780.7071	0.6	12:0/15:0/18:1	C48H90O6
	TG 46:1	794.7232	794.7228	0.5	12:0/14:0/20:1 and 12:0/16:0/18:1 and 12:0/16:1/18:0 and 14:0/14:0/18:1 and 14:0/14:1/18:0 and 14:0/16:0/16:1 and 14:1/16:0/16:0	C49H92O6
	TG 46:2	792.7076	792.7073	0.3	12:0/14:0/20:2 and 12:0/16:1/18:1 and 14:0/14:0/18:2 and 14:0/14:1/18:1 and 14:0/16:1/16:1 and 14:1/16:0/16:1	C49H90O6
	TG 46:3	790.6919	790.6914	0.6	12:0/16:1/18:2 and 14:0/14:1/18:2 and 14:1/14:1/18:1 and 14:1/16:1/16:1	C49H88O6
	TG 47:1	808.7389	808.7381	0.9	12:0/17:0/18:1 and 13:0/16:0/18:1 and 14:0/15:0/18:1 and 14:0/16:0/17:1 and 14:0/16:1/17:0 and 14:1/16:0/17:0 and 15:0/15:0/17:1 and 15:0/16:0/16:1	C50H94O6
	TG 48:0	824.7702	824.7697	0.5	14:0/16:0/18:0 and 15:0/16:0/17:0 and 16:0/16:0/16:0	C51H98O6
	TG 48:1	822.7545	822.7541	0.5	14:0/16:0/18:1 and 16:0/16:0/16:1	C51H96O6
	TG 48:2	820.7389	820.7387	0.2	12:0/18:1/18:1 and 14:0/16:0/18:2 and 14:0/16:1/18:1 and 14:1/16:0/18:1 and 16:0/16:1/16:1	C51H94O6
	TG 48:3	818.7232	818.7230	0.2	12:0/18:1/18:2 and 14:0/16:1/18:2 and 16:1/16:1/16:1	C51H92O6
	TG 49:0	838.7858	838.7861	0.3	*	C52H100O6
	TG 49:2	834.7545	834.7547	0.3	13:0/18:1/18:1 and 14:1/17:0/18:1 and 15:0/16:0/18:2 and 15:0/16:1/18:1 and 16:1/16:1/17:0	C52H96O6
	TG 49:3	832.7389	832.7389	0.1	13:0/18:1/18:2 and 14:0/17:1/18:2 and 14:1/17:1/18:1 and 15:0/16:1/18:2 and 15:1/16:0/18:2 and 15:1/16:1/18:1 and 15:1/17:1/17:1 and 16:1/16:1/17:1	C52H94O6
	TG 50:1	850.7858	850.7861	0.3	14:0/18:0/18:1 and 16:0/16:0/18:1 and 16:0/16:1/18:0	C53H100O6
	TG 50:2	848.7702	848.7703	0.2	16:0/16:1/18:1 and 16:0/16:0/18:2 and 14:0/18:1/18:1 and 16:1/16:1/18:0	C53H98O6
	TG 50:4	844.7389	844.7390	0.1	14:0/16:0/20:4 and 14:0/18:1/18:3 and 16:0/16:1/18:3	C53H94O6
	TG 50:5	842.7232	842.7231	0.2	14:0/18:2/18:3 and 14:1/18:1/18:3 and 14:1/18:2/18:2 and 16:1/16:1/18:3	C53H92O6
	TG 51:1	864.8015	864.8018	0.4	16:0/17:0/18:1	C54H102O6
	TG 51:2	862.7858	862.7860	0.2	15:0/18:1/18:1 and 16:1/17:0/18:1	C54H100O6
	TG 51:5	856.7389	856.7401	1.5	15:0/18:2/18:3 and 15:1/16:0/20:4 and 15:1/18:1/18:3 and 15:1/18:2/18:2	C54H94O6
	TG 52:0	880.8328	880.8334	0.7	14:0/18:0/20:0 and 16:0/16:0/20:0 and 16:0/17:0/19:0 and 16:0/18:0/18:0 and 17:0/17:0/18:0	C55H106O6
	TG 52:1	878.8171	878.8174	0.3	16:0/16:0/20:1 and 16:0/18:0/18:1	C55H104O6
	TG 52:2	876.8015	876.8016	0.1	16:0/18:0/18:2 and 16:0/18:1/18:1 and 16:1/18:0/18:1	C55H102O6
	TG 52:3	874.7858	874.7858	0.1	16:0/16:0/20:3 and 16:0/18:1/18:2 and 16:1/18:1/18:1	C55H100O6
	TG 52:4	872.7702	872.7702	0.0	16:0/16:0/20:4 and 16:0/16:1/20:3 and 16:0/18:1/18:3 and 16:0/18:2/18:2 and 16:1/18:0/18:3 and 16:1/18:1/18:2	C55H98O6
	TG 52:5	870.7545	870.7543	0.3	16:0/16:0/20:5 and 16:0/16:1/20:4 and 16:0/18:2/18:3 and 16:1/18:1/18:3 and 16:1/18:2/18:2	C55H96O6
	TG 52:6	868.7389	868.7387	0.2	14:0/16:0/22:6	C55H94O6
	TG 53:2	890.8171	890.8170	0.1	17:0/18:1/18:1	C56H104O6
	TG 53:3	888.8015	888.8012	0.4	16:1/18:1/19:1 and 17:0/18:1/18:2 and 17:1/17:1/19:1 and 17:1/18:1/18:1	C56H102O6
	TG 53:4	886.7858	886.7855	0.4	16:0/17:0/20:4 and 16:1/17:0/20:3 and 17:0/18:1/18:3 and 17:0/18:2/18:2 and 17:1/18:1/18:2	C56H100O6
	TG 53:6	882.7545	882.7550	0.5	17:1/18:2/18:3 and 17:2/18:2/18:2	C56H96O6
	TG 54:2	904.8328	904.8327	0.1	16:0/18:1/20:1 and 16:1/18:1/20:0 and 18:0/18:0/18:2 and 18:0/18:1/18:1	C57H106O6
	TG 54:3	902.8171	902.8164	0.8	18:1/18:1/18:1	C57H104O6
	TG 54:5	898.7858	898.7858	0.0	16:0/18:1/20:4	C57H100O6
	TG 54:6	896.7702	896.7698	0.4	16:0/18:2/20:4 and 16:1/18:1/20:4	C57H98O6
	TG 54:7	894.7545	894.7546	0.1	18:1/18:3/18:3 and 18:2/18:2/18:3	C57H96O6
	TG 54:8	892.7389	892.7389	0.0	18:2/18:3/18:3	C57H94O6
	TG 55:2	918.8484	918.8458	2.9	18:0/18:1/19:1 and 18:1/18:1/19:0	C58H108O6
	TG 55:3	916.8328	916.8320	0.8	16:0_19:1_20:2 and 16:1_19:1_20:1 and 17:0_18:1_20:2 and 18:0_18:2_19:1 and 18:1_18:1_19:1	C58H106O6
	TG 55:8	906.7545	906.7567	2.4	15:0/18:2/22:6	C58H96O6
	TG 56:0	936.8954	936.8953	0.1	16:0/18:0/22:0 and 16:0/20:0/20:0	C59H114O6
	TG 56:2	932.8641	932.8643	0.2	16:0/18:1/22:1 and 16:0/20:1/20:1 and 16:1/18:0/22:1 and 16:1/18:1/22:0 and 16:1/20:0/20:1 and 18:0/18:1/20:1 and 18:1/18:1/20:0	C59H110O6
	TG 56:3	930.8484	930.8473	1.2	18:0/18:2/20:1 and 18:1/18:1/20:1 and 18:1/18:2/20:0	C59H108O6
	TG 56:4	928.8328	928.8325	0.3	18:0/18:0/20:4 and 18:0/18:1/20:3 and 18:2/18:2/20:0	C59H106O6
	TG 56:5	926.8171	926.8166	0.6	16:0/18:1/22:4 and 16:0/20:2/20:3 and 16:1/18:0/22:4 and 18:0/18:1/20:4 and 18:1/18:1/20:3	C59H104O6
	TG 56:7	922.7858	922.7846	1.3	16:0/18:1/22:6 and 16:1/18:0/22:6	C59H100O6
	TG 56:8	920.7702	920.7693	1.0	18:1/18:2/20:5	C59H98O6
	TG 57:0	950.9110	950.9113	0.3	*	C60H116O6
	TG 57:3	944.8641	944.8631	1.0	*	C60H110O6
	TG 57:5	940.8328	940.830	2.4	17:0/18:1/22:4 and 18:1/19:0/20:4 and 18:1/19:1/20:3	C60H106O6
	TG 57:8	934.7858	934.7838	2.2	*	C60H100O6
	TG 58:1	962.9110	962.9110	0.0	18:0/18:0/22:1 and 18:0/18:1/22:0	C61H116O6
	TG 58:3	958.8797	958.8796	0.2	18:1/18:1/22:1	C61H112O6
	TG 58:8	948.8015	948.8002	1.4	18:0/18:2/22:6 and 18:1/18:1/22:6	C61H102O6
	TG 58:11	942.7545	942.7551	0.6	16:0/20:5/22:6 and 16:1/20:4/22:6 and 18:2/18:3/22:6	C61H96O6
	TG 59:2	974.9110	974.9114	0.4	18:1/19:0/22:1	C62H116O6
	TG 59:4	970.8797	970.8796	0.1	*	C62H112O6
	TG 60:1	990.9423	990.9421	0.2	*	C63H120O6
	TG 60:2	988.9267	988.9266	0.1	*	C63H118O6
	TG 60:3	986.9110	986.9110	0.0	18:1/20:1/22:1	C63H116O6
	TG 60:5	982.8797	982.8776	2.2	*	C63H112O6
	TG 60:8	976.8328	976.8327	0.1	*	C63H106O6
	TG 60:10	972.8015	972.8005	1.0	18:0/20:4/22:6 and 18:1/20:3/22:6	C63H102O6
	TG 61:2	1002.9423	1002.9421	0.2	*	C64H120O6
	TG 61:4	998.9110	998.9103	0.7	*	C64H116O6
	TG 62:2	1016.9580	1016.9576	0.4	*	C65H122O6
	TG 62:5	1010.9110	1010.9103	0.7	*	C65H116O6
	TG 62:12	996.8015	996.8009	0.6	*	C65H102O6
